# Supplementary material for: Early Combined B-Cell Depletion and BTK Inhibition Reduced TLS-like Structures and Relapse in PLP139–151-Induced EAE
Source: Int J Mol Sci. 2026 Jun 16;27(12):5439. doi: 10.3390/ijms27125439 (PMC13299241; doi:10.3390/ijms27125439)
Supplement: Supplementary file 1 [file ijms-27-05439-s001.zip]

Archive with 1 entries (1 files):
- ijms-4322844-supplementary.pdf
